# Supplementary material for: Forecasting life expectancy in São Paulo City, Brazil, amidst the COVID-19 pandemic
Source: Popul Health Metr. 2025 Jul 6;23:36. doi: 10.1186/s12963-025-00397-7 (PMC12232638; doi:10.1186/s12963-025-00397-7)
Supplement: Supplementary file 1 — Additional file1. Table S1. Summary of life expectancy estimates and 95% prediction intervals by sex, São Paulo city 2023–2050 [file 12963_2025_397_MOESM1_ESM.csv]

Year	Males			Females
	Median	95% Lower bond	95% Upper bond	Median	95% Lower bond	95% Upper bond
2023	74.95	73.33	77.77	81.91	80.48	84.22
2024	75.71	72.98	78.18	82.59	80.31	84.57
2025	75.96	72.82	78.7	82.83	80.24	85.07
2026	76.21	72.46	79.43	83.06	80.08	85.58
2027	76.44	72.37	80.03	83.29	80.04	86.09
2028	76.67	72.3	80.52	83.5	80.08	86.54
2029	76.9	72.24	81.05	83.73	80.08	86.97
2030	77.12	72.2	81.54	83.95	80.08	87.4
2031	77.36	72.16	81.98	84.17	80.06	87.82
2032	77.58	72.09	82.45	84.39	80.07	88.23
2033	77.8	72.06	82.91	84.61	80.14	88.63
2034	78.02	72.05	83.35	84.83	80.16	89.06
2035	78.24	72.1	83.79	85.04	80.22	89.47
2036	78.46	72.11	84.21	85.27	80.28	89.85
2037	78.67	72.12	84.6	85.49	80.38	90.24
2038	78.89	72.14	85.05	85.71	80.41	90.64
2039	79.1	72.17	85.49	85.92	80.47	91.04
2040	79.31	72.21	85.89	86.14	80.55	91.43
2041	79.52	72.26	86.3	86.35	80.62	91.82
2042	79.74	72.32	86.72	86.56	80.71	92.16
2043	79.95	72.37	87.09	86.78	80.79	92.55
2044	80.17	72.43	87.48	86.99	80.86	92.92
2045	80.38	72.49	87.9	87.21	80.96	93.3
2046	80.59	72.54	88.29	87.42	81.06	93.71
2047	80.81	72.54	88.7	87.64	81.13	94.11
2048	81.03	72.67	89.08	87.85	81.23	94.48
2049	81.23	72.74	89.47	88.07	81.33	94.83
2050	81.43	72.84	89.87	88.28	81.43	95.22
